# Supplementary material for: The application and influence of “Small Private Online Course” based on flipped classroom teaching model in the course of fundamental operations in surgery in China
Source: Sci Rep. 2024 Jan 3;14:375. doi: 10.1038/s41598-023-50580-9 (PMC10764302; doi:10.1038/s41598-023-50580-9)
Supplement: Supplementary file 1 — Supplementary Information 1. [file 41598_2023_50580_MOESM1_ESM.xlsx]

## Sheet: Sheet1
Class performance of the students in SPOC + flipped class and control class evaluated by teachers.
8-year-program students enrolled in 2022		8-year-program students enrolled in 2021
Theoratical knowledge	Operational skill	Theoratical knowledge	Operational skill
8	9	7	8
9	9	7	8
9	9	7	8
8	9	8	7
7	8	8	9
7	8	8	7
10	8	8	7
8	8	8	7
8	8	9	7
7	9	9	8
7	9	9	8
9	9	9	8
9	10	9	8
9	7	9	8
10	8	9	7
10	8	9	7
9	9	9	9
8	9	8	9
9	9	8	7
9	8	8	7
9	8	8	8
7	8	8	9
9	8	7	8
6	7	7	8
10	10	7	8
10	7	7	8
9	7	8	8
9	8	8	8
9	9	8	9
8	10	8	6
8	10	8	6
8	10	8	6
8	10	8	7
7	10	8	6
7	10	8	9
7	10	8	9
9	10	9	6
9	9	8	9
9	9	9	8
9	10	9	6
9	9	9	8
7	9	9	7
7	10	8	8
8	8	8	7
8	8	8	6
8	8	7	7
8	8	9	8
7	9	9	6
7	9	9	8
7	9	9	9
7	9	9	8
9	8	10	8
7	9	8	8
7	9	8	8
9	9	10	7
8	9	9	7
8	9	9	7
8	9	9	7
8	9
8	9
8	9
8	9
9	9
8	9
8.20312	8.79688	8.31034	7.58621
