# Supplementary material for: The application and influence of “Small Private Online Course” based on flipped classroom teaching model in the course of fundamental operations in surgery in China
Source: Sci Rep. 2024 Jan 3;14:375. doi: 10.1038/s41598-023-50580-9 (PMC10764302; doi:10.1038/s41598-023-50580-9)
Supplement: Supplementary file 2 — Supplementary Information 2. [file 41598_2023_50580_MOESM2_ESM.xlsx]

## Sheet: Sheet1
The distribution of final score in two different classes.
8-year-program students enrolled in 2022				8-year-program students enrolled in 2021
Examination paper score	Operation performance	Usual performance	Total	Examination paper score	Operation performance	Usual performance	Total
89	94	82	90.3	82	85	82	83.2
99	94	86	95.7	60	85	83	72.3
94	93	78	92	77	95	90	85.5
79	84	85	81.6	86	91	75	86.9
81	94	85	86.6	72	89	85	80.1
93	95	90	93.5	88	88	74	86.6
83	94	75	86.6	86	90	93	88.3
84	94	82	87.8	88	90	77	87.7
95	95	83	93.8	75	90	75	81
91	93	86	91.3	84	90	84	86.4
92	87	74	88.2	76	90	87	82.7
88	88	88	88	78	90	85	83.5
82	95	85	87.5	94	92	85	92.3
101	93	85	96.2	85	85	84	84.9
91	88	87	89.4	82	90	86	85.6
84	94	86	88.2	87	92	81	88.4
86	94	87	89.3	73	84	82	78.3
84	95	79	87.9	76	89	70	80.6
90	93	84	90.6	82	78	92	81.4
97	94	86	94.7	89	78	90	84.7
99	93	85	95.2	81	90	89	85.4
94	93	82	92.4	80	87	87	83.5
99	94	80	95.1	81	88	88	84.5
98	94	81	94.7	79	90	86	84.1
97	95	80	94.5	90	90	79	88.9
87	92	89	89.2	89	90	70	87.5
84	92	77	86.5	80	90	71	83.1
76	93	76	82.8	82	93	74	85.6
96	90	80	92	69	87	78	77.1
98	94	86	95.2	90	86	85	87.9
95	96	84	94.3	84	94	82	87.8
92	90	82	90.2	88	91	81	88.5
97	88	81	91.8	76	92	84	83.2
91	90	83	89.8	85	84	86	84.7
88	85	83	86.3	87	95	85	90
85	92	85	87.8	88	88	87	87.9
87	85	85	86	82	94	74	86
84	90	84	86.4	86	92	76	87.4
85	92	83	87.6	91	96	86	92.5
93	92	82	91.5	95	91	90	92.9
82	92	72	85	95	93	91	93.8
95	89	85	91.6	88	93	72	88.4
96	93	88	94	90	91	88	90.2
77	93	77	83.4	81	92	85	85.8
79	86	79	81.8	91	90	80	89.5
63	80	78	71.3	79	85	79	81.4
83	95	80	87.5	89	86	84	87.3
97	89	87	92.8	89	79	87	84.8
87	88	82	86.9	84	84	79	83.5
95	90	87	92.2	82	90	80	85
89	93	83	90	81	92	82	85.5
92	90	82	90.2	78	92	81	83.9
97	92	86	93.9	86	93	80	88.2
90	92	81	89.9	88	92	86	89.4
96	93	88	94	90	95	84	91.4
86	89	89	87.5	90	94	87	91.3
101	90	90	95.5	86	87	88	86.6
98	92	89	94.7	86	95	82	89.2
98	89	87	93.3
95	90	80	91.5
79	88	77	82.4
88	92	79	88.7
80	96	74	85.8
77	86	76	80.5
89.5	91.375	82.7656	89.5766	83.7241	89.5172	82.6379	85.9328
